# Supplementary material for: The emergence of cost effective battery storage
Source: Nat Commun. 2019 May 2;10:2038. doi: 10.1038/s41467-019-09988-z (PMC6497676; doi:10.1038/s41467-019-09988-z)
Supplement: Supplementary file 3 — Source Data [file 41467_2019_9988_MOESM3_ESM.xlsx]

## Sheet: Figure 1
Figure 1	LCOES as a function of duration for the years 2013, 2019 and 2023
Average/Baseline Estimates
			Duration [h]
Years			2	3	4	5	6	7	8
	ve_avg	vp_avg	LCOES(D=2)	LCOES(D=3)	LCOES(D=4)	LCOES(D=5)	LCOES(D=6)	LCOES(D=7)	LCOES(D=8)
2013	599	2160.87	0.463218	0.387273	0.3493	0.326516	0.311327	0.300478	0.292341
2019	171.04	970	0.16947	0.135379	0.118333	0.108106	0.101287	0.0964171	0.0927644
2023	122.004	781.755	0.130369	0.102893	0.0891557	0.0809131	0.075418	0.071493	0.0685492
Minimum Estimates
			Duration [h]
Years			2	3	4	5	6	7	8
	ve_min	vp_min	LCOES(D=2)	LCOES(D=3)	LCOES(D=4)	LCOES(D=5)	LCOES(D=6)	LCOES(D=7)	LCOES(D=8)
2013	599	1964.42	0.442505	0.373464	0.338944	0.318231	0.304423	0.29456	0.287163
2019	139.8	881.818	0.147912	0.11692	0.101424	0.0921262	0.0859277	0.0815003	0.0781797
2023	86.0059	710.686	0.108729	0.0837519	0.0712631	0.0637698	0.0587743	0.0552061	0.0525299
Maximum Estimates
			Duration [h]
Years			2	3	4	5	6	7	8
	ve_max	vp_max	LCOES(D=2)	LCOES(D=3)	LCOES(D=4)	LCOES(D=5)	LCOES(D=6)	LCOES(D=7)	LCOES(D=8)
2013	599	2376.95	0.486001	0.402462	0.360692	0.33563	0.318922	0.306988	0.298037
2019	199.583	1067	0.190929	0.153429	0.134679	0.123429	0.115928	0.110571	0.106553
2023	164.355	859.93	0.155253	0.12503	0.109919	0.100852	0.0948076	0.09049	0.0872519
Calculation of Positive Error Bars
			Duration [h]
			2	3	4	5	6	7	8
			LCOES(D=2)	LCOES(D=3)	LCOES(D=4)	LCOES(D=5)	LCOES(D=6)	LCOES(D=7)	LCOES(D=8)
2013			0.0227836	0.015189	0.0113918	0.00911343	0.00759452	0.00650959	0.00569589
2019			0.0214595	0.0180504	0.0163458	0.0153231	0.0146413	0.0141542	0.013789
2023			0.0248846	0.0221371	0.0207633	0.0199391	0.0193896	0.0189971	0.0187027
Calculation of Negative Error Bars
			Duration [h]
			2	3	4	5	6	7	8
			LCOES(D=2)	LCOES(D=3)	LCOES(D=4)	LCOES(D=5)	LCOES(D=6)	LCOES(D=7)	LCOES(D=8)
2013			0.0207123	0.0138082	0.0103562	0.00828493	0.00690411	0.00591781	0.00517808
2019			0.0215579	0.0184587	0.0169091	0.0159794	0.0153595	0.0149168	0.0145847
2023			0.0216392	0.0191415	0.0178926	0.0171433	0.0166437	0.0162869	0.0160193

## Sheet: Si - Normal
Assumptions		Source/Comment
Project size (w)	30000000	Consistent with utility scale and large enough to take advantage of scale economies
System installed cost ($/Wp DC)	3
Module price	1.4
BoS costs	1.6
Nominal project cost	90000000
Investment Tax Credit	0
Depreciable basis	90000000
Salvage value	0
Solar RECs price ($/MWh)	0
DC Capacity factor	0.2
Derate factor	0.8
DC-to-AC capacity factor	0.16
kWh/kWp*yr	1401.6
Discount rate	0.1
Productive years	25
Depreciation schedule	20
Applicable tax rate	0.35
Degradation	0.005
Operations cost ($/kW*yr)	20
Inverter replacement year	10
Inverter replacement cost ($/W)	0.2
Levelized cost of electricity	23.169
LCOE calculation
Year	0	1	2	3	4	5	6	7	8	9	10	11	12	13	14	15	16	17	18	19	20	21	22	23	24	25	26	27	28	29	30	31	32	33	34	35
Electricity Production
kWh Produced (actual)		42048000	4.18388e+07	4.16307e+07	4.14235e+07	4.12174e+07	4.10124e+07	4.08083e+07	4.06053e+07	4.04033e+07	4.02023e+07	4.00023e+07	3.98033e+07	3.96052e+07	3.94082e+07	3.92121e+07	3.9017e+07	3.88229e+07	3.86298e+07	3.84376e+07	3.82464e+07	3.80561e+07	3.78668e+07	3.76784e+07	3.74909e+07	3.73044e+07	0	0	0	0	0	0	0	0	0	0
kWh Produced (discounted)		3.82255e+07	3.45775e+07	3.12777e+07	2.82928e+07	2.55928e+07	2.31504e+07	2.09411e+07	1.89427e+07	1.71349e+07	1.54997e+07	1.40206e+07	1.26825e+07	1.14722e+07	1.03774e+07	9.38707e+06	8.49125e+06	7.68091e+06	6.94791e+06	6.28485e+06	5.68508e+06	5.14254e+06	4.65178e+06	4.20785e+06	3.80629e+06	3.44305e+06	0	0	0	0	0	0	0	0	0	0
Total lifetime kWh produced	3.67917e+08
Costs
Nominal CAPEX	90000000
ITC		0
Solar RECs		0	0	0	0	0	0	0	0	0	0	0	0	0	0	0	0	0	0	0	0	0	0	0	0	0	0	0	0	0	0	0	0	0	0	0
Salvage value		0	0	0	0	0	0	0	0	0	0	0	0	0	0	0	0	0	0	0	0	0	0	0	0	0	0	0	0	0	0	0	0	0	0	0
O&M costs		600000	600000	600000	600000	600000	600000	600000	600000	600000	600000	600000	600000	600000	600000	600000	600000	600000	600000	600000	600000	600000	600000	600000	600000	600000	0	0	0	0	0	0	0	0	0	0
Inverter replacement											6000000										6000000
Depreciation tax shield		-1575000	-1575000	-1575000	-1575000	-1575000	-1575000	-1575000	-1575000	-1575000	-1575000	-1575000	-1575000	-1575000	-1575000	-1575000	-1575000	-1575000	-1575000	-1575000	-1575000	0	0	0	0	0	0	0	0	0	0	0	0	0	0	0
Total cost	90000000	-975000	-975000	-975000	-975000	-975000	-975000	-975000	-975000	-975000	5025000	-975000	-975000	-975000	-975000	-975000	-975000	-975000	-975000	-975000	5025000	600000	600000	600000	600000	600000	0	0	0	0	0	0	0	0	0	0
Total cost (discounted)	90000000	-886364	-805785	-732532	-665938	-605398	-550362	-500329	-454845	-413495	1.93736e+06	-341732	-310665	-282423	-256748	-233407	-212188	-192899	-175362	-159420	746934	81078.3	73707.6	67006.9	60915.4	55377.6	0	0	0	0	0	0	0	0	0	0
Total lifetime cost	8.52425e+07
Overall cost per kWh	0.23169
LCOE projections
		2011	2012	2013	2014	2015	2016	2017	2018	2019	2020	2021	2022	2023	2024
EPIA projections for installed capacity		#REF!	#REF!	#REF!	#REF!	#REF!	#REF!	#REF!	#REF!	#REF!	#REF!	#REF!	#REF!	#REF!	#REF!
Using learning curve for BoS
Module price		#REF!	#REF!	#REF!	#REF!	#REF!	#REF!	#REF!	#REF!	#REF!	#REF!	#REF!	#REF!	#REF!	#REF!
BoS costs - learning curve		#REF!	#REF!	#REF!	#REF!	#REF!	#REF!	#REF!	#REF!	#REF!	#REF!	#REF!	#REF!	#REF!	#REF!
SIC		#REF!	#REF!	#REF!	#REF!	#REF!	#REF!	#REF!	#REF!	#REF!	#REF!	#REF!	#REF!	#REF!	#REF!
LCOE	23.169	#REF!	#REF!	#REF!	#REF!	#REF!	#REF!	#REF!	#REF!	#REF!	#REF!	#REF!	#REF!	#REF!	#REF!
Using fixed CAGR for BoS
Module price		#REF!	#REF!	#REF!	#REF!	#REF!	#REF!	#REF!	#REF!	#REF!	#REF!	#REF!	#REF!	#REF!	#REF!
BoS costs - learning curve		#REF!	#REF!	#REF!	#REF!	#REF!	#REF!	#REF!	#REF!	#REF!	#REF!	#REF!	#REF!	#REF!	#REF!
SIC		#REF!	#REF!	#REF!	#REF!	#REF!	#REF!	#REF!	#REF!	#REF!	#REF!	#REF!	#REF!	#REF!	#REF!
LCOE	23.169	#REF!	#REF!	#REF!	#REF!	#REF!	#REF!	#REF!	#REF!	#REF!	#REF!	#REF!	#REF!	#REF!	#REF!

## Sheet: Pessimistic
			Installed cost		LCOE (c/kWh)
Assumptions			5	$/W	88.0346
Project size (w)	10000000
Cost/watt	5
Nominal project cost	50000000
Investment Tax Credit	0		Coal
Depreciable basis	50000000
Salvage value	0
Solar RECs price ($/MWh)	0
Capacity factor	0.15
Derating	0.75
Discount rate	0.15		IBAD 8%
Productive years	15		Natural Gas
Depreciation schedule	20
Applicable tax rate	0.3
Degradation	0.0075
Operations cost	0.0075
Inverter replacement year	7		IBAD 3%
Inverter replacement cost ($/W)	0.3
Levelized cost of electricity	88.0346
			Chinese c-Si										vs. SunPower	vs. China Si	vs NG	vs Coal
			First Solar								IBAD 8%	0	#DIV/0!	#DIV/0!	#DIV/0!	#DIV/0!
											IBAD 3%	0	#DIV/0!	#DIV/0!	#DIV/0!	#DIV/0!
											Chinese c-Si	0														IBAD 3% - 8%	Other PV	Gas w/ free CO2	Coal w/ free CO2	Coal 30 $/t CO2
											First Solar	0														0	0	10	3.8	12
											SunPower	0														0	0	4	5	6
			SunPower								Natural Gas	0														0	0	0	0	8
											Coal	0
Year	0	1	2	3	4	5	6	7	8	9	10	11	12	13	14	15	16	17	18	19	20	21	22	23	24	25	26	27	28	29	30	31	32	33	34	35
Production
kWh Produced (actual)		9855000	9.78164e+06	9.70882e+06	9.63655e+06	9.56481e+06	9.49361e+06	9.42294e+06	9.35279e+06	9.28317e+06	9.21406e+06	9.14547e+06	9.07739e+06	9.00982e+06	8.94275e+06	8.87618e+06	0	0	0	0	0	0	0	0	0	0	0	0	0	0	0	0	0	0	0	0
kWh Produced (discounted)		8.56957e+06	7.39632e+06	6.38371e+06	5.50973e+06	4.7554e+06	4.10435e+06	3.54243e+06	3.05744e+06	2.63886e+06	2.27758e+06	1.96576e+06	1.69663e+06	1.46435e+06	1.26387e+06	1.09083e+06	0	0	0	0	0	0	0	0	0	0	0	0	0	0	0	0	0	0	0	0
Total lifetime kWh produced	5.57168e+07
Costs
Nominal CAPEX	50000000
ITC		0
Salvage value		0	0	0	0	0	0	0	0	0	0	0	0	0	0	0	0	0	0	0	0	0	0	0	0	0	0	0	0	0	0	0	0	0	0	0
Maintenance cost		375000	375000	375000	375000	375000	375000	375000	375000	375000	375000	375000	375000	375000	375000	375000	0	0	0	0	0	0	0	0	0	0	0	0	0	0	0	0	0	0	0	0
Inverter replacement								3000000							3000000
Depreciation tax shield		-750000	-750000	-750000	-750000	-750000	-750000	-750000	-750000	-750000	-750000	-750000	-750000	-750000	-750000	-750000	-750000	-750000	-750000	-750000	-750000	0	0	0	0	0	0	0	0	0	0	0	0	0	0	0
O&M tax shield
Solar RECs		0	0	0	0	0	0	0	0	0	0	0	0	0	0	0	0	0	0	0	0	0	0	0	0	0	0	0	0	0	0	0	0	0	0	0
Total cost	50000000	-375000	-375000	-375000	-375000	-375000	-375000	2625000	-375000	-375000	-375000	-375000	-375000	-375000	2625000	-375000	-750000	-750000	-750000	-750000	-750000	0	0	0	0	0	0	0	0	0	0	0	0	0	0	0
Total cost (discounted)	50000000	-326087	-283554	-246569	-214407	-186441	-162123	986835	-122588	-106598	-92694.3	-80603.7	-70090.2	-60948	370988	-46085.4	-80148.6	-69694.4	-60603.8	-52699	-45825.2	0	0	0	0	0	0	0	0	0	0	0	0	0	0	0
Total lifetime cost	4.90501e+07
Overall cost per kWh	0.880346
O&M in $/kWh	0.0380518	37.5
Inverter replacement in $/kWh	0.0405885
Total O&M in $/kWh	0.0786403

## Sheet: Best case w incent
			Installed cost		LCOE (c/kWh)
Assumptions			2.6	$/W	5.3201
Project size (w)	10000000
Cost/watt	2.6
Nominal project cost	26000000
Investment Tax Credit	0.3		Coal
Depreciable basis	22100000
Salvage value	0
Solar RECs price ($/MWh)	0
Capacity factor	0.25
Derating	0.85
Discount rate	0.07		IBAD 8%
Productive years	30		Natural Gas
Depreciation schedule
Applicable tax rate	0.4
Degradation	0.0025
Operations cost	0.0025
Inverter replacement year	15		IBAD 3%
Inverter replacement cost ($/W)	0.15
Levelized cost of electricity	5.3201
			Chinese c-Si										vs. SunPower	vs. China Si	vs NG	vs Coal
			First Solar								IBAD 8%	0	#DIV/0!	#DIV/0!	#DIV/0!	#DIV/0!
											IBAD 3%	0	#DIV/0!	#DIV/0!	#DIV/0!	#DIV/0!
											Chinese c-Si	0														IBAD 3% - 8%	Other PV	Gas w/ free CO2	Coal w/ free CO2	Coal 30 $/t CO2
											First Solar	0														0	0	10	3.8	12
											SunPower	0														0	0	4	5	6
			SunPower								Natural Gas	0														0	0	0	0	8
											Coal	0
Year	0	1	2	3	4	5	6	7	8	9	10	11	12	13	14	15	16	17	18	19	20	21	22	23	24	25	26	27	28	29	30	31	32	33	34	35
Production
kWh Produced (actual)		18615000	1.85686e+07	1.85223e+07	1.84761e+07	1.843e+07	1.8384e+07	1.83382e+07	1.82925e+07	1.82469e+07	1.82014e+07	1.8156e+07	1.81107e+07	1.80655e+07	1.80205e+07	1.79755e+07	1.79307e+07	1.7886e+07	1.78414e+07	1.77969e+07	1.77525e+07	1.77082e+07	1.76641e+07	1.762e+07	1.75761e+07	1.75323e+07	1.74885e+07	1.74449e+07	1.74014e+07	1.7358e+07	1.73147e+07	0	0	0	0	0
kWh Produced (discounted)		1.73972e+07	1.62185e+07	1.51197e+07	1.40953e+07	1.31403e+07	1.22501e+07	1.14201e+07	1.06464e+07	9.92508e+06	9.25264e+06	8.62577e+06	8.04136e+06	7.49655e+06	6.98865e+06	6.51516e+06	6.07375e+06	5.66225e+06	5.27862e+06	4.92099e+06	4.58759e+06	4.27677e+06	3.98702e+06	3.71689e+06	3.46507e+06	3.2303e+06	3.01145e+06	2.80742e+06	2.61721e+06	2.43989e+06	2.27459e+06	0	0	0	0	0
Total lifetime kWh produced	2.25483e+08
Costs
Nominal CAPEX	26000000
ITC		-7800000
Salvage value		0	0	0	0	0	0	0	0	0	0	0	0	0	0	0	0	0	0	0	0	0	0	0	0	0	0	0	0	0	0	0	0	0	0	0
Maintenance cost		65000	65000	65000	65000	65000	65000	65000	65000	65000	65000	65000	65000	65000	65000	65000	65000	65000	65000	65000	65000	65000	65000	65000	65000	65000	65000	65000	65000	65000	65000	0	0	0	0	0
Inverter replacement																1500000															1500000
Depreciation tax shield		-8840000	0	0	0	0	0	0	0	0	0	0	0	0	0	0	0	0	0	0	0	0	0	0	0	0	0	0	0	0	0	0	0	0	0	0
O&M tax shield
Solar RECs		0	0	0	0	0	0	0	0	0	0	0	0	0	0	0	0	0	0	0	0	0	0	0	0	0	0	0	0	0	0	0	0	0	0	0
Total cost	26000000	-16575000	65000	65000	65000	65000	65000	65000	65000	65000	65000	65000	65000	65000	65000	1565000	65000	65000	65000	65000	65000	65000	65000	65000	65000	65000	65000	65000	65000	65000	1565000	0	0	0	0	0
Total cost (discounted)	26000000	-1.54907e+07	56773.5	53059.4	49588.2	46344.1	43312.2	40478.7	37830.6	35355.7	33042.7	30881	28860.8	26972.7	25208.1	567228	22017.7	20577.3	19231.2	17973	16797.2	15698.4	14671.4	13711.5	12814.5	11976.2	11192.7	10460.5	9776.14	9136.58	205590	0	0	0	0	0
Total lifetime cost	1.19959e+07
Overall cost per kWh	0.053201
MACRS schedule
		1	2	3	4	5	6
5-year schedule		0.2	0.32	0.192	0.115	0.115	0.058
50% bonus depreciation		0.6	0.16	0.096	0.0575	0.0575	0.029
100% bonus depreciation		1	0	0	0	0	0

## Sheet: Normal w incent
			Installed cost		LCOE (c/kWh)
Assumptions			3	$/W	14.4141
Project size (w)	10000000
Cost/watt	3
Nominal project cost	30000000
Investment Tax Credit	0.3		Coal
Depreciable basis	25500000
Salvage value	0
Solar RECs price ($/MWh)	0
Capacity factor	0.2
Derating	0.8
Discount rate	0.1		IBAD 8%
Productive years	20		Natural Gas
Depreciation schedule
Applicable tax rate	0.35
Degradation	0.005
Operations cost	0.005
Inverter replacement year	10		IBAD 3%
Inverter replacement cost ($/W)	0.2
Levelized cost of electricity	14.4141
			Chinese c-Si										vs. SunPower	vs. China Si	vs NG	vs Coal
			First Solar								IBAD 8%	0	#DIV/0!	#DIV/0!	#DIV/0!	#DIV/0!
											IBAD 3%	0	#DIV/0!	#DIV/0!	#DIV/0!	#DIV/0!
											Chinese c-Si	0														IBAD 3% - 8%	Other PV	Gas w/ free CO2	Coal w/ free CO2	Coal 30 $/t CO2
											First Solar	0														0	0	10	3.8	12
											SunPower	0														0	0	4	5	6
			SunPower								Natural Gas	0														0	0	0	0	8
											Coal	0
Year	0	1	2	3	4	5	6	7	8	9	10	11	12	13	14	15	16	17	18	19	20	21	22	23	24	25	26	27	28	29	30	31	32	33	34	35
Production
kWh Produced (actual)		14016000	1.39463e+07	1.38769e+07	1.38078e+07	1.37391e+07	1.36708e+07	1.36028e+07	1.35351e+07	1.34678e+07	1.34008e+07	1.33341e+07	1.32678e+07	1.32017e+07	1.31361e+07	1.30707e+07	1.30057e+07	1.2941e+07	1.28766e+07	1.28125e+07	1.27488e+07	0	0	0	0	0	0	0	0	0	0	0	0	0	0	0
kWh Produced (discounted)		1.27418e+07	1.15258e+07	1.04259e+07	9.43094e+06	8.53093e+06	7.71681e+06	6.98038e+06	6.31423e+06	5.71165e+06	5.16657e+06	4.67352e+06	4.22752e+06	3.82408e+06	3.45914e+06	3.12902e+06	2.83042e+06	2.5603e+06	2.31597e+06	2.09495e+06	1.89503e+06	0	0	0	0	0	0	0	0	0	0	0	0	0	0	0
Total lifetime kWh produced	1.15555e+08
Costs
Nominal CAPEX	30000000
ITC		-9000000
Salvage value		0	0	0	0	0	0	0	0	0	0	0	0	0	0	0	0	0	0	0	0	0	0	0	0	0	0	0	0	0	0	0	0	0	0	0
Maintenance cost		150000	150000	150000	150000	150000	150000	150000	150000	150000	150000	150000	150000	150000	150000	150000	150000	150000	150000	150000	150000	0	0	0	0	0	0	0	0	0	0	0	0	0	0	0
Inverter replacement											2000000										2000000
Depreciation tax shield		-5355000	-1428000	-856800	-513188	-513188	-258825	0	0	0	0	0	0	0	0	0	0	0	0	0	0	0	0	0	0	0	0	0	0	0	0	0	0	0	0	0
O&M tax shield
Solar RECs		0	0	0	0	0	0	0	0	0	0	0	0	0	0	0	0	0	0	0	0	0	0	0	0	0	0	0	0	0	0	0	0	0	0	0
Total cost	30000000	-14205000	-1278000	-706800	-363188	-363188	-108825	150000	150000	150000	2150000	150000	150000	150000	150000	150000	150000	150000	150000	150000	2150000	0	0	0	0	0	0	0	0	0	0	0	0	0	0	0
Total cost (discounted)	30000000	-1.29136e+07	-1.0562e+06	-531029	-248062	-225511	-61428.9	76973.7	69976.1	63614.6	828918	52574.1	47794.6	43449.7	39499.7	35908.8	32644.4	29676.7	26978.8	24526.2	319584	0	0	0	0	0	0	0	0	0	0	0	0	0	0	0
Total lifetime cost	1.66563e+07
Overall cost per kWh	0.144141
MACRS schedule
		1	2	3	4	5	6
5-year schedule		0.2	0.32	0.192	0.115	0.115	0.058
50% bonus depreciation		0.6	0.16	0.096	0.0575	0.0575	0.029
100% bonus depreciation		1	0	0	0	0	0

## Sheet: Pessimistic w incent
			Installed cost		LCOE (c/kWh)
Assumptions			5	$/W	57.2574
Project size (w)	10000000
Cost/watt	5
Nominal project cost	50000000
Investment Tax Credit	0.3		Coal
Depreciable basis	42500000
Salvage value	0
Solar RECs price ($/MWh)	0
Capacity factor	0.15
Derating	0.75
Discount rate	0.15		IBAD 8%
Productive years	15		Natural Gas
Depreciation schedule
Applicable tax rate	0.3
Degradation	0.0075
Operations cost	0.0075
Inverter replacement year	7		IBAD 3%
Inverter replacement cost ($/W)	0.3
Levelized cost of electricity	57.2574
			Chinese c-Si										vs. SunPower	vs. China Si	vs NG	vs Coal
			First Solar								IBAD 8%	0	#DIV/0!	#DIV/0!	#DIV/0!	#DIV/0!
											IBAD 3%	0	#DIV/0!	#DIV/0!	#DIV/0!	#DIV/0!
											Chinese c-Si	0														IBAD 3% - 8%	Other PV	Gas w/ free CO2	Coal w/ free CO2	Coal 30 $/t CO2
											First Solar	0														0	0	10	3.8	12
											SunPower	0														0	0	4	5	6
			SunPower								Natural Gas	0														0	0	0	0	8
											Coal	0
Year	0	1	2	3	4	5	6	7	8	9	10	11	12	13	14	15	16	17	18	19	20	21	22	23	24	25	26	27	28	29	30	31	32	33	34	35
Production
kWh Produced (actual)		9855000	9.78164e+06	9.70882e+06	9.63655e+06	9.56481e+06	9.49361e+06	9.42294e+06	9.35279e+06	9.28317e+06	9.21406e+06	9.14547e+06	9.07739e+06	9.00982e+06	8.94275e+06	8.87618e+06	0	0	0	0	0	0	0	0	0	0	0	0	0	0	0	0	0	0	0	0
kWh Produced (discounted)		8.56957e+06	7.39632e+06	6.38371e+06	5.50973e+06	4.7554e+06	4.10435e+06	3.54243e+06	3.05744e+06	2.63886e+06	2.27758e+06	1.96576e+06	1.69663e+06	1.46435e+06	1.26387e+06	1.09083e+06	0	0	0	0	0	0	0	0	0	0	0	0	0	0	0	0	0	0	0	0
Total lifetime kWh produced	5.57168e+07
Costs
Nominal CAPEX	50000000
ITC		-15000000
Salvage value		0	0	0	0	0	0	0	0	0	0	0	0	0	0	0	0	0	0	0	0	0	0	0	0	0	0	0	0	0	0	0	0	0	0	0
Maintenance cost		375000	375000	375000	375000	375000	375000	375000	375000	375000	375000	375000	375000	375000	375000	375000	0	0	0	0	0	0	0	0	0	0	0	0	0	0	0	0	0	0	0	0
Inverter replacement								3000000							3000000
Depreciation tax shield		-2550000	-4080000	-2448000	-1466250	-1466250	-739500	0	0	0	0	0	0	0	0	0	0	0	0	0	0	0	0	0	0	0	0	0	0	0	0	0	0	0	0	0
O&M tax shield
Solar RECs		0	0	0	0	0	0	0	0	0	0	0	0	0	0	0	0	0	0	0	0	0	0	0	0	0	0	0	0	0	0	0	0	0	0	0
Total cost	50000000	-17175000	-3705000	-2073000	-1091250	-1091250	-364500	3375000	375000	375000	375000	375000	375000	375000	3375000	375000	0	0	0	0	0	0	0	0	0	0	0	0	0	0	0	0	0	0	0	0
Total cost (discounted)	50000000	-1.49348e+07	-2.80151e+06	-1.36303e+06	-623926	-542544	-157583	1.26879e+06	122588	106598	92694.3	80603.7	70090.2	60948	476984	46085.4	0	0	0	0	0	0	0	0	0	0	0	0	0	0	0	0	0	0	0	0
Total lifetime cost	3.1902e+07
Overall cost per kWh	0.572574
MACRS schedule
		1	2	3	4	5	6
5-year schedule		0.2	0.32	0.192	0.115	0.115	0.058
50% bonus depreciation		0.6	0.16	0.096	0.0575	0.0575	0.029
100% bonus depreciation		1	0	0	0	0	0

## Sheet: $ per W comparisons
Installed cost according to Matt Campbell	3	$/W
Area related costs affected by efficiency	150	$/m2			FS module cost	IBAD efficiency vs. Installed cost																				First solar price and capacity evolution
Unaffected	0.5	$/W		Year (2010 +)	2.39283	0.13	0.135	0.14	0.145	0.15	0.155	0.16	0.165	0.17	0.175	0.18											$/W	Price decline	Capacity (MW)
First Solar module cost				1	0.693	2.67312	2.63574	2.60104	2.56873	2.53858	2.51037	2.48392	2.45908	2.43569	2.41365	2.39283										2006	1.4		100
Module cost per W	0.77	$/W		2	0.6237	2.67312	2.63574	2.60104	2.56873	2.53858	2.51037	2.48392	2.45908	2.43569	2.41365	2.39283										2007	1.23	0.121429	308	2.08
Efficiency	0.113			3	0.56133	2.67312	2.63574	2.60104	2.56873	2.53858	2.51037	2.48392	2.45908	2.43569	2.41365	2.39283										2008	1.08	0.121951	716	1.32468
W per m2	113	W/m2		4	0.505197	2.67312	2.63574	2.60104	2.56873	2.53858	2.51037	2.48392	2.45908	2.43569	2.41365	2.39283										2009	0.87	0.194444	1228	0.715084
Cost per m2	87.01	$/m2		5	0.454677	2.67312	2.63574	2.60104	2.56873	2.53858	2.51037	2.48392	2.45908	2.43569	2.41365	2.39283										2010	0.76	0.126437	1430	0.164495
Morphous module cost				6	0.40921	2.67312	2.63574	2.60104	2.56873	2.53858	2.51037	2.48392	2.45908	2.43569	2.41365	2.39283												0.141065
Efficiency	0.18			7	0.368289	2.67312	2.63574	2.60104	2.56873	2.53858	2.51037	2.48392	2.45908	2.43569	2.41365	2.39283
W per m2	180	W/m2		8	0.33146	2.67312	2.63574	2.60104	2.56873	2.53858	2.51037	2.48392	2.45908	2.43569	2.41365	2.39283
Added substrate cost	5	$/m2		9	0.298314	2.67312	2.63574	2.60104	2.56873	2.53858	2.51037	2.48392	2.45908	2.43569	2.41365	2.39283
Morphous license	1.5	$/m2		10	0.268482	2.67312	2.63574	2.60104	2.56873	2.53858	2.51037	2.48392	2.45908	2.43569	2.41365	2.39283
Delta cost per m2 over FSLR	6.5	$/m2
Cost per m2	93.51	$/m2
Module cost per W	0.5195	$/W		First solar module cost vs. Efficiency over time
Gross margin	0.25				3.14917	0.12	0.125	0.13	0.135	0.14	0.145	0.15
Module sales price	0.692667			1	0.693	2.95312	2.9094	2.86904	2.83167	2.79696	2.76466	2.7345
				2	0.6237	2.73367	2.68995	2.64959	2.61222	2.57751	2.54521	2.51505
Module cost per W 13%	0.719308			3	0.56133	2.48014	2.43642	2.39605	2.35868	2.32398	2.29167	2.26152
Module cost per W 18%	0.5195			4	0.505197	2.2456	2.20187	2.16151	2.12414	2.08943	2.05713	2.02697
				5	0.454677	2.06235	2.01863	1.97827	1.94089	1.90619	1.87388	1.84373
				6	0.40921	1.93855	1.89482	1.85446	1.81709	1.78239	1.75008	1.71992
				7	0.368289	1.86529	1.82156	1.7812	1.74383	1.70913	1.67682	1.64666
				8	0.33146	1.82704	1.78331	1.74295	1.70558	1.67088	1.63857	1.60841
				9	0.298314	1.80933	1.7656	1.72524	1.68787	1.65317	1.62086	1.5907
				10	0.268482	1.80203	1.75831	1.71794	1.68057	1.64587	1.61356	1.58341
Modules	Cost	Price	Margin		Efficiency						IBAD +3%	IBAD +8%	First Solar	Coal free CO2	Coal 30 $/t CO2
First Solar (11.3%)	0.77	1.28333	0.4	0.513333	0.113					2011	2.67312	2.39283	2.95312	1.7	2.7
Chinese c-Si (17.1%)	1.16	1.57	0.261146	0.41	0.171					2012	2.63574	2.39283	2.68995	1.7	2.7
SunPower (21.0%)	1.9	2.3	0.173913	0.4	0.21					2013	2.60104	2.39283	2.39605	1.7	2.7
IBAD PV (13.0%)	0.719308	0.959077	0.25	0.239769	0.13					2014	2.56873	2.39283	2.12414	1.7	2.7
IBAD PV (18.0%)	0.5195	0.692667	0.25	0.173167	0.18					2015	2.53858	2.39283	1.90619	1.7	2.7
										2016	2.51037	2.39283	1.75008	1.7	2.7
		BOS								2017	2.48392	2.39283	1.67682	1.7	2.7
According to Matt Campbell	Efficiency	Area dependent	Fixed	Modules	Total $/W					2018	2.45908	2.39283	1.60841	1.7	2.7
First Solar	0.113	1.32743	0.5	1.28333	3.11077					2019
Trina	0.171	0.877193	0.5	1.57	2.94719					2020
SunPower	0.21	0.714286	0.5	2.3	3.51429
Morphous	0.13	1.15385	0.5	0.692667	2.34651
According to Paul Grana	$/W	Area dependence	$/m2		First Solar	Trina	SunPower	IBAD			SunPower	First Solar	IBAD +3%	IBAD +8%		IBAD
Module	1.5	1	247.5	1.51515	1.28333	1.57	2.3	0.959077		Module	2.3	1.28333	0.959077	0.692667		0.959077
Labor	0.6	0.7	99	0.151515	0.793274	0.585263	0.51	0.565		Inverter	0.2	0.2	0.2	0.2		0.2
Inverter	0.2	0	33	0.151515	0.2	0.2	0.2	0.2		BOS	1.12964	1.66584	1.51404	1.23375		1.23375
Racking + electrical materials	0.25	0.7	41.25	0.151515	0.330531	0.24386	0.2125	0.235417		Total	3.62964	3.14917	2.67312	2.12642		2.39283
Permitting and land	0.05	0	8.25		0.05	0.05	0.05	0.05
Installer margin	0.4	0.5	66		0.492035	0.392982	0.357143	0.383333
Total	3		495		3.14917	3.04211	3.62964	2.39283
Plant size (W)	10000000				10000000	10000000	10000000	10000000
Efficiency	0.165				0.113	0.171	0.21	0.18
W/m2	165				113	171	210	180
Total m2 needed	60606.1				88495.6	58479.5	47619	55555.6
Installer margin	0.35				0.35	0.35	0.35	0.35
Module as % of total	0.5				0.407514	0.51609	0.633671	0.400813
				10
				1
				1	27.8688	17.7901	17.284
				2	11.3569	9.18129	10.9524
					0.1	0.097	0.114
				LCOE/Eff	0.884956	0.567251	0.542857
								0.3
								0.11
	1.5
	0.42
	0
	0.175
	0
	0.14
Area dependent	2.235	0.745
Non-area dependent	0.765	0.255
	3

## Sheet: Table 1
Table 1	Assessment of charge to capacity of optimal battery and of grid positive ability by month for Munich, Germany
	January	February	March	April	May	June	July	August	September	October	November	December		ke*	5.1
Es(kp) [kWh]	3.35362	5.02338	6.37445	5.72198	5.10021	4.14974	4.2175	4.8465	5.92716	5.51436	3.82166	1.69028
As [kWh]	10.7262	8.91628	7.10288	5.80209	5.11026	4.14974	4.2175	4.8465	6.02526	7.2838	8.98663	11.0712
Charge to Capacity?	NO	NO	YES	YES	YES	NO	NO	NO	YES	YES	NO	NO
Grid Positive?	NO	NO	NO	NO	NO	YES	YES	YES	NO	NO	NO	NO

## Sheet: Table 2
Table 2	Assessment of charge to capacity of optimal battery and of grid positive ability by month for Los Angeles, California
	January	February	March	April	May	June	July	August	September	October	November	December		ke*	9.8
Es(kp)	7.55433	10.7214	12.5696	10.9234	10.0973	9.78375	11.4134	12.1825	11.4523	10.3717	9.28492	7.50391
As	15.7114	14.3903	12.5696	10.9234	10.0973	9.78375	11.4134	12.1825	13.7895	14.2095	13.9362	15.5044
Charge to Capacity?	NO	YES	YES	YES	YES	NO	YES	YES	YES	YES	NO	NO
Grid Positive?	NO	NO	NO	NO	NO	YES	NO	NO	NO	NO	NO	NO

## Sheet: Supp. Fig. 1
Figure SN1	Estimates of unit cost of energy storage components for years 2013 - 2023
Year	Average [$/kWh]	Min [$/kWh]	Max [$/kWh]
2013	599	599	599
2014	505	470	540
2015	410.5	350	471
2016	231.47	200	273
2017	199.449	178.41	222.725
2018	186.424	157.5	209.512
2019	171.04	139.8	199.583
2020	157.08	124.24	190.125
2021	144.271	109.905	181.115
2022	132.616	97.2238	172.532
2023	122.004	86.0059	164.355

[truncated: 5 more sheets: Supp. Fig. 2, Munich - Monthly Generation, Munich - Monthly Demand, LA - Monthly Generation, LA - Monthly Demand]
